# Supplementary material for: Dissolution of Microparticles of Cadmium, Lead and Thallium in Water
Source: Toxics. 2025 Oct 22;13(11):904. doi: 10.3390/toxics13110904 (PMC12656692; doi:10.3390/toxics13110904)
Supplement: Supplementary file 1 [file toxics-13-00904-s001.zip]

Archive with 1 entries (1 files):
- Supplementary-Materials.pdf
